# Supplementary material for: Parasitism modifies the direct effects of warming on a hemiparasite and its host
Source: PLoS One. 2019 Oct 30;14(10):e0224482. doi: 10.1371/journal.pone.0224482 (PMC6821401; doi:10.1371/journal.pone.0224482)
Supplement: S1 Data — Data analyzed in this manuscript. (XLSX) [file pone.0224482.s001.xlsx]

## Sheet: DataS1
pot	trt_plant	plant	trt_temp	germ_date	leaf_0	height_0	blwgrd_mg	abvgrd_mg	haust	haustYN
1	HP	h	Warmed	.	.	.	1.9	1.6	.	.
2	HP	h	Warmed	.	.	.	0.7	0.3	.	.
3	HP	h	Warmed	.	.	.	22.9	27	.	.
4	HP	h	Warmed	.	.	.	1.8	2	.	.
5	HP	h	Warmed	.	.	.	9.1	10.1	.	.
6	HP	h	Warmed	.	.	.	.	.	.	.
7	HP	h	Warmed	.	.	.	0.4	0.7	.	.
8	HP	h	Warmed	.	.	.	9.9	26.7	.	.
9	HP	h	Warmed	.	.	.	1.3	1.5	.	.
10	HP	h	Warmed	.	.	.	1.6	2.6	.	.
11	HP	h	Warmed	.	.	.	1.4	0.7	.	.
12	HP	h	Warmed	.	.	.	9	15.5	.	.
13	HP	h	Warmed	.	.	.	1.7	1.9	.	.
14	HP	h	Warmed	.	.	.	6.6	6.2	.	.
15	HP	h	Warmed	.	.	.	5.1	5.8	.	.
16	HP	h	Warmed	.	.	.	3.1	4.1	.	.
17	HP	h	Warmed	.	.	.	1.8	1.5	.	.
18	HP	h	Warmed	.	.	.	1.1	0.9	.	.
19	HP	h	Warmed	.	.	.	0.7	3	.	.
20	HP	h	Warmed	.	.	.	0.4	0.1	.	.
21	HP	h	Warmed	.	.	.	6.1	8.2	.	.
22	HP	h	Warmed	.	.	.	52.3	68.4	.	.
23	HP	h	Warmed	.	.	.	.	.	.	.
24	HP	h	Warmed	.	.	.	15.2	20.2	.	.
25	HP	h	Warmed	.	.	.	.	.	.	.
26	HP	h	Warmed	.	.	.	1.2	0.9	.	.
27	HP	h	Warmed	.	.	.	2.7	2.3	.	.
28	HP	h	Warmed	.	.	.	7.6	6.6	.	.
29	HP	h	Warmed	.	.	.	3.4	4.8	.	.
30	HP	h	Warmed	.	.	.	1.8	2.1	.	.
31	HP	h	Warmed	.	.	.	.	.	.	.
32	HP	h	Warmed	.	.	.	.	.	.	.
33	HP	h	Warmed	.	.	.	1.3	1.5	.	.
34	HP	h	Warmed	.	.	.	13.2	13.5	.	.
35	HP	h	Warmed	.	.	.	2.8	6	.	.
36	HP	h	Warmed	.	.	.	7	6.3	.	.
37	HP	h	Ambient	.	.	.	0.04	0.4	.	.
38	HP	h	Ambient	.	.	.	0.5	1.2	.	.
39	HP	h	Ambient	.	.	.	.	.	.	.
40	HP	h	Ambient	.	.	.	0.2	0.4	.	.
41	HP	h	Ambient	.	.	.	1.3	1	.	.
42	HP	h	Ambient	.	.	.	1.6	2	.	.
43	HP	h	Ambient	.	.	.	.	.	.	.
44	HP	h	Ambient	.	.	.	1.9	3.5	.	.
45	HP	h	Ambient	.	.	.	5.3	11.4	.	.
46	HP	h	Ambient	.	.	.	3.5	6.9	.	.
47	HP	h	Ambient	.	.	.	0.1	0.2	.	.
48	HP	h	Ambient	.	.	.	0.4	0.4	.	.
49	HP	h	Ambient	.	.	.	.	.	.	.
50	HP	h	Ambient	.	.	.	0.4	0.6	.	.
51	HP	h	Ambient	.	.	.	1.4	3.3	.	.
52	HP	h	Ambient	.	.	.	3.4	3.3	.	.
53	HP	h	Ambient	.	.	.	0.4	1.2	.	.
54	HP	h	Ambient	.	.	.	4.5	7.8	.	.
55	HP	h	Ambient	.	.	.	3.2	7	.	.
56	HP	h	Ambient	.	.	.	.	.	.	.
57	HP	h	Ambient	.	.	.	0.2	0.4	.	.
58	HP	h	Ambient	.	.	.	1.4	1.7	.	.
59	HP	h	Ambient	.	.	.	3.3	4.4	.	.
60	HP	h	Ambient	.	.	.	5.4	9.8	.	.
61	HP	h	Ambient	.	.	.	6	23.3	.	.
62	HP	h	Ambient	.	.	.	8.2	16.6	.	.
63	HP	h	Ambient	.	.	.	4.2	11.1	.	.
64	HP	h	Ambient	.	.	.	7.7	13.3	.	.
65	HP	h	Ambient	.	.	.	0.3	0.04	.	.
66	HP	h	Ambient	.	.	.	2.6	5.5	.	.
67	HP	h	Ambient	.	.	.	1.9	1.9	.	.
68	HP	h	Ambient	.	.	.	3.4	6.2	.	.
69	HP	h	Ambient	.	.	.	3.1	6.9	.	.
70	HP	h	Ambient	.	.	.	1.1	2.4	.	.
71	HP	h	Warmed	.	.	.	0.4	0.5	.	.
72	HP	h	Warmed	.	.	.	3.7	3.8	.	.
73	HP	h	Warmed	.	.	.	8.3	8.4	.	.
74	HP	h	Warmed	.	.	.	14.5	15.7	.	.
75	HP	h	Warmed	.	.	.	3.5	4.7	.	.
76	HP	h	Warmed	.	.	.	2.2	2.3	.	.
77	HP	h	Warmed	.	.	.	2.6	2.3	.	.
78	HP	h	Warmed	.	.	.	5.6	4.6	.	.
79	HP	h	Warmed	.	.	.	3	3.1	.	.
80	HP	h	Warmed	.	.	.	7.7	2.8	.	.
81	HP	h	Warmed	.	.	.	3.5	7.6	.	.
82	HP	h	Warmed	.	.	.	9.6	10.3	.	.
83	HP	h	Warmed	.	.	.	0.7	0.3	.	.
84	HP	h	Warmed	.	.	.	3.5	1.8	.	.
85	HP	h	Warmed	.	.	.	7.6	9.1	.	.
86	HP	h	Warmed	.	.	.	4	6.6	.	.
87	HP	h	Warmed	.	.	.	1.3	1.7	.	.
88	HP	h	Warmed	.	.	.	9.8	10.7	.	.
89	HP	h	Warmed	.	.	.	3.6	2.5	.	.
90	HP	h	Warmed	.	.	.	0.5	1.2	.	.
91	HP	h	Warmed	.	.	.	4.8	3	.	.
92	HP	h	Warmed	.	.	.	3	1.6	.	.
93	HP	h	Warmed	.	.	.	.	.	.	.
94	HP	h	Warmed	.	.	.	3	2.5	.	.
95	HP	h	Warmed	.	.	.	1.3	0.3	.	.
96	HP	h	Warmed	.	.	.	0.9	1.8	.	.
97	HP	h	Warmed	.	.	.	5.7	7.1	.	.
98	HP	h	Warmed	.	.	.	1.7	2	.	.
99	HP	h	Warmed	.	.	.	7	6	.	.
100	HP	h	Warmed	.	.	.	2.3	2.1	.	.
101	HP	h	Warmed	.	.	.	7.4	11.6	.	.
106	HP	h	Ambient	.	.	.	4.8	9.5	.	.
107	HP	h	Ambient	.	.	.	2.5	3.3	.	.
108	HP	h	Ambient	.	.	.	0.5	1.4	.	.
109	HP	h	Ambient	.	.	.	8.1	11.1	.	.
110	HP	h	Ambient	.	.	.	.	.	.	.
111	HP	h	Ambient	.	.	.	6.9	15.2	.	.
112	HP	h	Ambient	.	.	.	2.4	2.2	.	.
113	HP	h	Ambient	.	.	.	4.1	6.4	.	.
114	HP	h	Ambient	.	.	.	2.5	3.5	.	.
115	HP	h	Ambient	.	.	.	0.5	0.4	.	.
116	HP	h	Ambient	.	.	.	3	7.2	.	.
117	HP	h	Ambient	.	.	.	1.3	1.2	.	.
118	HP	h	Ambient	.	.	.	4	7.8	.	.
119	HP	h	Ambient	.	.	.	2	1.8	.	.
120	HP	h	Ambient	.	.	.	.	.	.	.
121	HP	h	Ambient	.	.	.	4.9	7	.	.
122	HP	h	Ambient	.	.	.	3.8	6.2	.	.
123	HP	h	Ambient	.	.	.	11	2.5	.	.
124	HP	h	Ambient	.	.	.	4.7	8.6	.	.
125	HP	h	Ambient	.	.	.	1.7	3.1	.	.
126	HP	h	Ambient	.	.	.	1.1	1.1	.	.
127	HP	h	Ambient	.	.	.	6.8	18.5	.	.
128	HP	h	Ambient	.	.	.	3.6	3.9	.	.
129	HP	h	Ambient	.	.	.	0.7	1.9	.	.
130	HP	h	Ambient	.	.	.	4	5.5	.	.
131	HP	h	Ambient	.	.	.	3	2.1	.	.
132	HP	h	Ambient	.	.	.	1.5	0.8	.	.
133	HP	h	Ambient	.	.	.	3.6	1.6	.	.
134	HP	h	Ambient	.	.	.	7.5	11.6	.	.
135	HP	h	Ambient	.	.	.	1.7	2.3	.	.
136	HP	h	Ambient	.	.	.	4.4	9.1	.	.
141	HP	h	Ambient	.	.	.	0.04	0.04	.	.
142	HP	h	Ambient	.	.	.	3.1	8.3	.	.
200	H	h	Warmed	.	.	.	31.1	50	.	.
201	H	h	Warmed	.	.	.	28.4	38.2	.	.
202	H	h	Warmed	.	.	.	3.2	6.6	.	.
203	H	h	Warmed	.	.	.	46.8	60.2	.	.
204	H	h	Warmed	.	.	.	.	.	.	.
205	H	h	Warmed	.	.	.	8.8	11.9	.	.
206	H	h	Warmed	.	.	.	26.9	63.2	.	.
207	H	h	Warmed	.	.	.	.	.	.	.
208	H	h	Warmed	.	.	.	39.5	50.7	.	.
209	H	h	Warmed	.	.	.	.	.	.	.
210	H	h	Warmed	.	.	.	3.2	11.6	.	.
211	H	h	Warmed	.	.	.	23.7	42.5	.	.
212	H	h	Warmed	.	.	.	33.8	57	.	.
213	H	h	Warmed	.	.	.	40	44.6	.	.
214	H	h	Warmed	.	.	.	1.6	4.3	.	.
215	H	h	Warmed	.	.	.	35.7	68.5	.	.
216	H	h	Warmed	.	.	.	6.2	10.8	.	.
217	H	h	Warmed	.	.	.	4.7	5	.	.
218	H	h	Warmed	.	.	.	.	.	.	.
219	H	h	Warmed	.	.	.	2.4	2	.	.
220	H	h	Warmed	.	.	.	.	.	.	.
221	H	h	Warmed	.	.	.	0.9	0.04	.	.
222	H	h	Warmed	.	.	.	.	.	.	.
223	H	h	Warmed	.	.	.	.	.	.	.
224	H	h	Warmed	.	.	.	.	.	.	.
225	H	h	Warmed	.	.	.	0.4	0.6	.	.
226	H	h	Warmed	.	.	.	.	.	.	.
227	H	h	Warmed	.	.	.	.	.	.	.
228	H	h	Warmed	.	.	.	1.2	4.1	.	.
229	H	h	Warmed	.	.	.	12	13.6	.	.
230	H	h	Warmed	.	.	.	.	.	.	.
231	H	h	Warmed	.	.	.	8.5	12.1	.	.
232	H	h	Warmed	.	.	.	7.6	6.3	.	.
233	H	h	Warmed	.	.	.	5.4	5.7	.	.
234	H	h	Warmed	.	.	.	7.1	6.9	.	.
235	H	h	Warmed	.	.	.	.	.	.	.
236	H	h	Ambient	.	.	.	5.3	9.3	.	.
237	H	h	Ambient	.	.	.	7	12.5	.	.
238	H	h	Ambient	.	.	.	5.7	17.3	.	.
239	H	h	Ambient	.	.	.	2.8	4	.	.
240	H	h	Ambient	.	.	.	4.1	9.6	.	.
241	H	h	Ambient	.	.	.	6.4	11.6	.	.
242	H	h	Ambient	.	.	.	3.6	7.4	.	.
243	H	h	Ambient	.	.	.	4	9.9	.	.
244	H	h	Ambient	.	.	.	4.3	8.9	.	.
245	H	h	Ambient	.	.	.	5.1	9.3	.	.
246	H	h	Ambient	.	.	.	2.6	6.6	.	.
247	H	h	Ambient	.	.	.	15.1	31.3	.	.
248	H	h	Ambient	.	.	.	9.1	20.3	.	.
249	H	h	Ambient	.	.	.	10.4	12.7	.	.
250	H	h	Ambient	.	.	.	2	4.3	.	.
251	H	h	Ambient	.	.	.	3.8	6.1	.	.
252	H	h	Ambient	.	.	.	1.6	1.4	.	.
253	H	h	Ambient	.	.	.	0.1	0.1	.	.
254	H	h	Ambient	.	.	.	8	16.6	.	.
255	H	h	Ambient	.	.	.	16.2	32.8	.	.
256	H	h	Ambient	.	.	.	3.9	12.2	.	.
257	H	h	Ambient	.	.	.	0.04	0.2	.	.
258	H	h	Ambient	.	.	.	6.2	9.2	.	.
259	H	h	Ambient	.	.	.	0.2	2.4	.	.
260	H	h	Ambient	.	.	.	10.7	22.5	.	.
261	H	h	Ambient	.	.	.	0.6	2.8	.	.
262	H	h	Ambient	.	.	.	2.9	4.9	.	.
263	H	h	Ambient	.	.	.	0.1	1.2	.	.
264	H	h	Ambient	.	.	.	5.6	14.4	.	.
265	H	h	Ambient	.	.	.	6	14.8	.	.
266	H	h	Ambient	.	.	.	6.2	9.9	.	.
267	H	h	Ambient	.	.	.	6.1	19	.	.
268	H	h	Ambient	.	.	.	6.9	13.4	.	.
269	H	h	Ambient	.	.	.	9.7	17.7	.	.
270	H	h	Ambient	.	.	.	3.9	3.8	.	.
271	H	h	Ambient	.	.	.	14.7	19.4	.	.
1	HP	p	Warmed	247	6	16.62	2.5	3.5	0	0
2	HP	p	Warmed	247	5	9.49	.	.	0	0
3	HP	p	Warmed	247	5	10.39	0.3	0.4	0	0
4	HP	p	Warmed	247	5	8.52	0.6	1.7	0	0
5	HP	p	Warmed	248	4	9.15	0.2	0.5	0	0
6	HP	p	Warmed	250	6	25.37	3.5	3.9	0	0
7	HP	p	Warmed	250	3	3.43	0.3	0.4	0	0
8	HP	p	Warmed	250	4	6.74	0.8	1.5	0	0
9	HP	p	Warmed	250	5	16.65	0.4	1.1	0	0
10	HP	p	Warmed	250	3	10.11	0.7	0.8	0	0
11	HP	p	Warmed	253	5	14.63	1.5	1.6	0	0
12	HP	p	Warmed	255	2	2.81	1.3	1.4	0	0
13	HP	p	Warmed	264	2	4.87	0.5	0.2	0	0
14	HP	p	Warmed	255	4	7.85	0.7	1.5	0	0
16	HP	p	Warmed	247	5	9.98	0.4	0.6	0	0
17	HP	p	Warmed	248	6	12.52	1.5	2.1	0	0
18	HP	p	Warmed	.	3	3.51	.	.	0	0
19	HP	p	Warmed	247	6	18.81	0.6	1.8	0	0
20	HP	p	Warmed	247	5	14.16	0.9	1.6	0	0
21	HP	p	Warmed	247	5	11.14	0.2	0.6	0	0
22	HP	p	Warmed	247	4	7.05	.	.	0	0
23	HP	p	Warmed	248	4	10.34	0.3	0.2	0	0
24	HP	p	Warmed	250	5	18.54	1.3	2.7	0	0
25	HP	p	Warmed	250	2	16.73	0.04	0.04	0	0
26	HP	p	Warmed	250	5	12.37	0.6	1.4	0	0
27	HP	p	Warmed	250	5	11.02	5.2	4.6	0	0
28	HP	p	Warmed	250	4	7.91	0.9	0.6	0	0
29	HP	p	Warmed	260	2	6.53	1.2	1.8	0	0
30	HP	p	Warmed	253	4	9.08	.	.	0	0
31	HP	p	Warmed	253	3	6.33	0.2	0.1	0	0
32	HP	p	Warmed	255	3	5.67	0.3	0.1	0	0
33	HP	p	Warmed	257	3	6	0.6	1.1	0	0
34	HP	p	Warmed	247	4	7.87	1.3	0.4	0	0
35	HP	p	Warmed	247	7	10.67	0.7	1.6	0	0
36	HP	p	Warmed	248	6	8.66	1.5	1.3	0	0
37	HP	p	Ambient	247	9	29.42	5.1	6	0	0
38	HP	p	Ambient	247	6	6.47	1.4	0.8	0	0
39	HP	p	Ambient	247	2	4.16	0.1	0.04	0	0
40	HP	p	Ambient	248	3	8.03	0.8	0.7	0	0
41	HP	p	Ambient	278	4	10.81	0.3	0.5	0	0
42	HP	p	Ambient	250	5	17.67	3.2	1.2	0	0
43	HP	p	Ambient	250	3	5.9	0.9	0.04	0	0
44	HP	p	Ambient	250	5	10.71	3.1	3.7	0	0
45	HP	p	Ambient	250	4	7.91	0.1	1.1	0	0
46	HP	p	Ambient	250	4	7.62	0.4	0.1	0	0
47	HP	p	Ambient	253	2	1.78	0.04	0.04	0	0
48	HP	p	Ambient	253	3	2.63	0.5	0.3	0	0
49	HP	p	Ambient	253	5	6.83	.	.	0	0
50	HP	p	Ambient	255	3	7.78	.	.	0	0
51	HP	p	Ambient	257	2	2.77	1	0.9	0	0
52	HP	p	Ambient	247	4	8.25	1.5	0.9	0	0
53	HP	p	Ambient	247	3	1.83	0.4	0.1	0	0
54	HP	p	Ambient	248	7	11.07	1	1.3	0	0
55	HP	p	Ambient	247	5	18.83	.	.	0	0
56	HP	p	Ambient	247	4	9.11	1.4	0.6	0	0
57	HP	p	Ambient	247	2	3.33	0.3	0.2	0	0
58	HP	p	Ambient	257	4	7.53	0.5	0.7	0	0
59	HP	p	Ambient	248	4	4.98	0.7	0.6	0	0
60	HP	p	Ambient	250	6	14.19	.	.	0	0
61	HP	p	Ambient	250	3	2.82	0.2	0.1	0	0
62	HP	p	Ambient	250	6	8.16	1.7	3.5	0	0
63	HP	p	Ambient	250	3	9.25	0.5	0.4	0	0
64	HP	p	Ambient	250	6	14.22	1	0.2	0	0
65	HP	p	Ambient	253	3	5.11	0.3	0.04	0	0
66	HP	p	Ambient	253	3	7.1	0.5	0.04	0	0
67	HP	p	Ambient	253	4	8.06	0.5	0.1	0	0
68	HP	p	Ambient	255	3	9.63	0.5	0.5	0	0
69	HP	p	Ambient	257	4	3.97	0.1	0.04	0	0
70	HP	p	Ambient	247	8	12.19	0.1	0.2	0	0
71	HP	p	Warmed	248	7	21.63	0.6	1.7	0	0
72	HP	p	Warmed	253	7	16.5	2.6	3.7	0	0
74	HP	p	Warmed	253	6	11	0.2	0.4	0	0
75	HP	p	Warmed	255	9	18.44	2	2.2	0	0
76	HP	p	Warmed	253	9	20.06	12.4	14.3	0	0
77	HP	p	Warmed	257	14	31.46	23.6	12.3	0	0
79	HP	p	Warmed	257	10	26.33	28.3	19.6	0	0
81	HP	p	Warmed	260	13	32.09	11.9	11.3	0	0
84	HP	p	Warmed	255	5	15.78	3.2	3.3	0	0
87	HP	p	Warmed	257	12	25.48	2.7	4.5	0	0
88	HP	p	Warmed	257	9	15.79	6	7.2	0	0
90	HP	p	Warmed	260	7	13.64	0.5	0.2	0	0
92	HP	p	Warmed	260	7	12.24	3.4	2.1	0	0
93	HP	p	Warmed	260	4	4.59	.	.	0	0
95	HP	p	Warmed	260	8	19.24	4.1	4.9	0	0
97	HP	p	Warmed	262	9	24.27	0.6	2.6	0	0
98	HP	p	Warmed	262	6	17.25	3.4	3	0	0
100	HP	p	Warmed	267	6	10.61	0.3	1.2	0	0
101	HP	p	Warmed	269	4	6.66	1.9	3.2	0	0
106	HP	p	Ambient	253	7	15.84	.	.	0	0
107	HP	p	Ambient	253	7	14.73	3.1	2.8	0	0
108	HP	p	Ambient	253	11	43.38	10.9	7.5	0	0
109	HP	p	Ambient	255	4	9.45	1	1.1	0	0
110	HP	p	Ambient	264	4	11.12	0.5	0.1	0	0
111	HP	p	Ambient	253	11	29.18	17.8	8.6	0	0
112	HP	p	Ambient	257	9	17.68	8.8	6.2	0	0
113	HP	p	Ambient	257	13	49.12	36.5	26.3	0	0
115	HP	p	Ambient	257	7	24.45	5.8	10.1	0	0
116	HP	p	Ambient	260	7	12.49	12	26	0	0
118	HP	p	Ambient	253	11	17.44	0.8	0.7	0	0
119	HP	p	Ambient	255	10	34.56	4.6	5.1	0	0
120	HP	p	Ambient	257	5	9.1	.	.	0	0
122	HP	p	Ambient	257	9	25.34	1.2	2.2	0	0
124	HP	p	Ambient	257	10	25.57	5.3	12.3	0	0
125	HP	p	Ambient	260	8	17.63	2.4	1.7	0	0
126	HP	p	Ambient	260	6	13.13	12.6	7	0	0
127	HP	p	Ambient	260	6	8.82	0.2	0.5	0	0
129	HP	p	Ambient	260	4	8.47	0.7	0.4	0	0
131	HP	p	Ambient	260	6	12.29	2.5	1.2	0	0
132	HP	p	Ambient	262	8	22.02	4.9	4.6	0	0
134	HP	p	Ambient	262	5	11.17	6.8	6.1	0	0
136	HP	p	Ambient	267	3	5.43	.	.	0	0
141	HP	p	Ambient	.	4	5.57	.	.	0	0
142	HP	p	Ambient	.	10	24.01	10.3	11.4	0	0
117	HP	p	Ambient	260	10	34.19	40	31.5	1	1
135	HP	p	Ambient	267	8	15.52	9.5	3.6	1	1
73	HP	p	Warmed	253	9	19.58	2.7	4.6	2	1
82	HP	p	Warmed	264	8	19.13	25.4	15.3	3	1
83	HP	p	Warmed	253	13	29.66	15	9.8	5	1
114	HP	p	Ambient	257	10	22.58	65.4	42.3	5	1
121	HP	p	Ambient	257	6	14.01	5.7	4.6	5	1
94	HP	p	Warmed	260	4	11.43	6.4	5.7	6	1
123	HP	p	Ambient	257	9	18.89	12.3	10.6	7	1
128	HP	p	Ambient	260	8	14.39	17.1	12.2	7	1
15	HP	p	Warmed	257	5	6.6	1.7	1.8	8	1
85	HP	p	Warmed	257	5	6.17	4.9	3.9	8	1
89	HP	p	Warmed	257	10	29.16	9	8.2	10	1
96	HP	p	Warmed	260	8	17.93	9	7.9	14	1
99	HP	p	Warmed	267	8	19.35	13.6	10.7	18	1
130	HP	p	Ambient	260	11	25.97	21.3	14.8	20	1
78	HP	p	Warmed	257	10	42.76	39.9	28.5	24	1
133	HP	p	Ambient	262	7	19.11	23.5	13.4	27	1
86	HP	p	Warmed	257	8	16.88	28.8	20.9	58	1
91	HP	p	Warmed	260	9	28.01	23.1	19.8	64	1
80	HP	p	Warmed	260	10	33.48	36.8	22.8	91	1
150	P	p	Warmed	257	3	5.87	0.2	0.2	.	.
151	P	p	Warmed	260	5	4.67	0.4	0.2	.	.
152	P	p	Warmed	260	4	6.61	.	.	.	.
153	P	p	Warmed	253	5	13.66	1.9	3.1	.	.
154	P	p	Warmed	250	3	4.42	0.9	0.8	.	.
155	P	p	Warmed	253	4	3.36	0.4	0.2	.	.
156	P	p	Warmed	250	5	8.65	2.8	2.7	.	.
157	P	p	Warmed	247	5	10.46	1.6	1.4	.	.
158	P	p	Warmed	250	8	13.18	0.4	1.9	.	.
159	P	p	Warmed	247	6	6.58	0.04	0.04	.	.
160	P	p	Warmed	257	6	9.58	0.8	0.5	.	.
161	P	p	Warmed	255	5	5.64	0.9	0.2	.	.
162	P	p	Warmed	253	7	16.37	2.3	1.6	.	.
163	P	p	Warmed	250	3	4.01	1.4	2.6	.	.
164	P	p	Warmed	260	6	7.3	0.6	0.9	.	.
165	P	p	Warmed	250	4	5.79	0.5	0.5	.	.
166	P	p	Warmed	250	8	10.5	1.1	2.3	.	.
167	P	p	Warmed	248	6	15.56	20.6	11.6	.	.
168	P	p	Warmed	253	3	4.03	.	.	.	.
169	P	p	Warmed	248	5	7.31	0.7	0.3	.	.
170	P	p	Ambient	250	7	7.9	2.1	3.3	.	.
171	P	p	Ambient	247	2	2.42	.	.	.	.
172	P	p	Ambient	247	7	9.54	0.4	0.3	.	.
173	P	p	Ambient	255	5	6.91	0.3	1.3	.	.
174	P	p	Ambient	253	5	9.76	0.7	1.3	.	.
175	P	p	Ambient	260	6	10.08	0.5	1.2	.	.
176	P	p	Ambient	258	5	11	0.8	2.8	.	.
177	P	p	Ambient	250	4	6.37	0.8	0.3	.	.
178	P	p	Ambient	253	4	8.99	0.04	0.04	.	.
179	P	p	Ambient	257	5	6.22	0.1	0.3	.	.
180	P	p	Ambient	255	3	1.92	0.04	0.1	.	.
181	P	p	Ambient	250	4	6.01	0.5	0.2	.	.
182	P	p	Ambient	253	6	7.02	0.04	0.3	.	.
183	P	p	Ambient	253	6	8.88	0.1	0.5	.	.
184	P	p	Ambient	250	9	16.19	23	13.5	.	.
185	P	p	Ambient	248	4	3.95	0.04	0.04	.	.
186	P	p	Ambient	248	6	4.66	8.6	5	.	.
187	P	p	Ambient	255	8	18.45	5.4	3.8	.	.
188	P	p	Ambient	253	5	9.71	0.3	0.04	.	.
189	P	p	Ambient	253	3	3.5	0.1	0.04	.	.
